# Supplementary material for: The Relevance of Implementing the Systematic Screening of Perioperative Myocardial Injury in Noncardiac Surgery Patients
Source: J Clin Med. 2023 Aug 18;12(16):5371. doi: 10.3390/jcm12165371 (PMC10455326; doi:10.3390/jcm12165371)
Supplement: Supplementary file 1 [file jcm-12-05371-s001.zip]

Archive with 1 entries (1 files):
- jcm-2535045-supplementary.pdf
